# Supplementary material for: Steric and Electronic Effects in the Enzymatic Catalysis of Choline-TMA Lyase
Source: Biomolecules. 2025 Dec 25;16(1):37. doi: 10.3390/biom16010037 (PMC12838924; doi:10.3390/biom16010037)
Supplement: Supplementary file 1 [file biomolecules-16-00037-s001.zip]

Archive with 1 entries (1 files):
- biomolecules-4011044-supplementary.pdf
